# Supplementary material for: Sedative Agents, Synthetic Torpor, and Long-Haul Space Travel—A Systematic Review
Source: Life (Basel). 2025 Apr 27;15(5):706. doi: 10.3390/life15050706 (PMC12112975; doi:10.3390/life15050706)
Supplement: Supplementary file 1 [file life-15-00706-s001.zip]

Archive with 2 entries (2 files):
- Supplemental_Table S1-Systematic_Review_Categories.xlsx
- Supplemental_Table S2-PRISMA_2020_checklist_Cahill_et_al.pdf
