# Supplementary material for: Sedative Agents, Synthetic Torpor, and Long-Haul Space Travel—A Systematic Review
Source: Life (Basel). 2025 Apr 27;15(5):706. doi: 10.3390/life15050706 (PMC12112975; doi:10.3390/life15050706)
Supplement: Supplementary file 1 [file life-15-00706-s001.zip › Supplemental_Table S1-Systematic_Review_Categories.xlsx]

## Sheet: Systematic_Review_Categories_Ta
Category	Count	Reference IDs
Torpor and Induced Torpor	37	13, 14, 15, 16, 17, 18, 19, 20, 21, 22, 23, 24, 25, 26, 27, 28, 29, 30, 31, 32, 33, 34, 35, 36, 37, 38, 39, 40, 41, 42, 43, 46, 47, 48, 51, 52, 57
Anesthetic Uptake	11	67, 68, 69, 72, 73, 74, 75, 77, 101, 108, 126
Metabolism	19	7, 8, 13, 16, 19, 20, 21, 22, 24, 26, 34, 37, 38, 39, 44, 57, 81, 130, 133
Multimodal Anesthesia	9	59, 60, 102, 104, 105, 106, 107, 109, 114
Inhalation Anesthetics	35	53, 58, 59, 60, 61, 62, 63, 65, 66, 67, 68, 69, 72, 73, 74, 75, 83, 84, 85, 86, 87, 88, 89, 90, 91, 92, 93, 94, 95, 96, 97, 98, 99, 100, 126
Monitoring	11	86, 112, 113, 114, 115, 123, 124, 125, 134, 139, 140
Neuromuscular Blockade and Muscle Atrophy	6	8, 10, 130, 132, 133, 141
